# Supplementary material for: Elective Ascending Aortic Aneurysm Surgery in the Elderly
Source: J Clin Med. 2023 Mar 3;12(5):2015. doi: 10.3390/jcm12052015 (PMC10004422; doi:10.3390/jcm12052015)
Supplement: Supplementary file 1 [file jcm-12-02015-s001.zip]

Archive with 1 entries (1 files):
- jcm-2223149-supplementary.pdf
